# Supplementary material for: C-C Motif Chemokine Ligand 2 (CCL2) Mediates Acute Lung Injury Induced by Lethal Influenza H7N9 Virus
Source: Front Microbiol. 2017 Apr 4;8:587. doi: 10.3389/fmicb.2017.00587 (PMC5379033; doi:10.3389/fmicb.2017.00587)
Supplement: Table S1 — Basic characteristics of patient recruited. [file Table1.XLSX]

## Sheet: PATIENT
Table S1. Basic Characteristics of Patient Recruited
Characteristic	Value
Total Patients	29
Male sex-no. (%)	17(58.62)
Age-yr
Mean(S.D.)	52.03(26.13)
Age group-no. (%)
<20	4(13.19)
21-40	6(20.69)
41-60	6(20.69)
>60	13(44.83)
Coexisting conditions-no. (%)
Hypertension	7(24.14)
Chronic obstructive pulmonary disease	5(17.24)
Asthma	3(10.34)
Diabetes	1 (3.45)
Cancer	4(13.79)
Coronary heart disease	7(24.14)
Diagnosis-no. (%)
Mild	6(20.69)
Hospitalized but not critical	12(41.38)
Critical	11(37.93)
Lung injury extent-no. (%)
No lung injury	3(10.34)
Acute lung injury	12(41.38)
Acute respiratory distress syndrome	14(48.28)
Outcomes-no. (%)
Recovery	25(86.21)
death	4(13.79)
